# Supplementary material for: Factors associated with appropriate home management of uncomplicated malaria in children in Kassena-Nankana district of Ghana and implications for community case management of childhood illness: a cross-sectional study
Source: BMC Public Health. 2015 May 2;15:458. doi: 10.1186/s12889-015-1777-3 (PMC4429811; doi:10.1186/s12889-015-1777-3)
Supplement: Additional file 1: — Knowledge of uncomplicated malaria and actions taken during onset of fever in U5. [file 12889_2015_1777_MOESM1_ESM.xls]

## Sheet: Sheet1
Variable	n (%) (95% CI)
Knowledge of malaria transmission through mosquito bites
Accurate	189 (26.7) (23.5-30.1)
Fair	387 (54.7) (50.9-58.4)
Poor	132 (18.6) (15.8-21.7)
Knowledge of fever as the cardinal symptom of uncomplicated malaria
Yes	378 (53.4) (49.6-57.1)
No	330 (46.6) (42.9-50.4)
Actions taken by caregiver with onset of fever (multiple response)
Use of herbs	489 (69.1) (65.5-72.6)
Use of drugs	408 (57.6) (53.9-61.3)
Sponging	173 (24.4) (21.3-27.8)
No action	12 (1.7) (0.9-2.9)
Other action (praying and consulting soothsayer)	3 (0.4) (0.1-1.2)
