# Supplementary material for: Factors associated with appropriate home management of uncomplicated malaria in children in Kassena-Nankana district of Ghana and implications for community case management of childhood illness: a cross-sectional study
Source: BMC Public Health. 2015 May 2;15:458. doi: 10.1186/s12889-015-1777-3 (PMC4429811; doi:10.1186/s12889-015-1777-3)
Supplement: Additional file 2: — Barriers to uptake of home management of uncomplicated malaria. [file 12889_2015_1777_MOESM2_ESM.xlsx]

## Sheet: Sheet1
Variable	n (%) (95% CI)
Lack of autonomy of initiating treatment (n=708)
Yes	501 (70.8) (67.2-74.1)
No	207 (29.2) (25.9-32.7)
Reception of advice from older women (n=708)
Yes	651 (92.0) (89.7-93.8)
No	57 (8.0) (6.2-10.3)
Strict adherence to advice (n=651)
Yes	629 (96.6) (94.9-97.9)
No	22 (3.4) (2.1-5.1)
Residence of caregivers who received advice (n=651)
Same compound as older women	612 (94.0) (91.9-95.7)
Different compound from older women	39 (6.0) (4.3-8.1)
Type of advice received [multiple response (n=651)]
Herbs	546 (83.9) (80.8-86.6)
Visit Health Clinic	263 (40.4) (36.6-44.3)
Buy drugs	154 (23.7) (20.4-27.1)
Community Health Officers (CHOs)	62 (9.5) (7.4-12.0)
