# Supplementary material for: Factors associated with appropriate home management of uncomplicated malaria in children in Kassena-Nankana district of Ghana and implications for community case management of childhood illness: a cross-sectional study
Source: BMC Public Health. 2015 May 2;15:458. doi: 10.1186/s12889-015-1777-3 (PMC4429811; doi:10.1186/s12889-015-1777-3)
Supplement: Additional file 3: — Reasons for utilising sources of health care by 395 caregivers who administered antimalarial drugs. [file 12889_2015_1777_MOESM3_ESM.xlsx]

## Sheet: Sheet1
Reasons (multiple responses)	n (%) (95% CI)
Health centre/clinic (n=227)
Convenient	75 (33.0) (27.0-39.6)
Less expensive	13 (5.7) (3.1-9.6)
Accessible	40 (17.6) (12.9-23.2)
Reliable	152 (67.0) (60.4-73.0)
Available	19 (8.4) (5.1-12.8)
Most effective	188 (82.8) (77.3-87.5)
Drug store (n=62)
Convenient	5 (8.1) (2.7-17.8)
Less expensive	6 (9.7) (3.6-19.9)
Accessible	23 (37.1) (25.2-50.3)
Reliable	17 (27.4) (16.9-40.2)
Available	3 (4.8) (1.0-13.5)
Most effective	38 (61.3) (48.1-73.4)
Community Health Officer (n=61)
Convenient	3 (4.9) (1.0-13.7)
Less expensive	3 (4.9) (1.0-13.7)
Accessible	38 (62.3) (49.0-74.4)
Reliable	13 (21.3) (11.9-33.7)
Available	5 (8.2) (2.7-18.1)
Most effective	22 (36.1) (24.2-49.4)
Hospital (40)
Convenient	13 (32.5) (18.6-49.1)
Less expensive	4 (10.0) (2.8-23.7)
Accessible*	0 (0.0) (0.0-8.8)
Reliable	21 (52.5) (36.1-68.5)
Available	1 (2.5) (0.1-13.2)
Most effective	35 (87.5) (73.2-95.8)
Self-medication (n=5)
Convenient *	0 (0.0) (0.0-52.2)
Less expensive	1 (20.0) (0.5-71.6)
Accessible	1 (20.0) (0.5-71.6)
Reliable*	0 (0.0) (0.0-52.2)
Available	2 (40.0) (5.3-85.3)
Most effective	1 (20.0) (0.5-71.6)
*One-sided, 97.5% confidence interval
